# Supplementary material for: Comparative Analysis of Machine Learning Methods to Predict Growth of F. sporotrichioides and Production of T-2 and HT-2 Toxins in Treatments with Ethylene-Vinyl Alcohol Films Containing Pure Components of Essential Oils
Source: Toxins (Basel). 2021 Aug 5;13(8):545. doi: 10.3390/toxins13080545 (PMC8402422; doi:10.3390/toxins13080545)
Supplement: Supplementary file 1 [file toxins-13-00545-s001.zip]

Archive with 1 entries (1 files):
- toxins-1321328-supplementary.pdf
